# Supplementary material for: Dispersal homogenizes communities via immigration even at low rates in a simplified synthetic bacterial metacommunity
Source: Nat Commun. 2019 Mar 21;10:1314. doi: 10.1038/s41467-019-09306-7 (PMC6428813; doi:10.1038/s41467-019-09306-7)
Supplement: Supplementary file 4 — Supplementary Data 1 [file 41467_2019_9306_MOESM4_ESM.xlsx]

## Sheet: 25C_same_ind
	B42 (cells μl-1)			Difference of the slope (α) of log(cells μl-1)= αTime +β between monocultures and mixed cultures
Time (min)	Observed- monoculture	Observed - mixed culture
0	128.355	89.6682					ANCOVA statistics comparing the slopes
30	144.084	125.576					F	p	α mono	α mixed
60	187.603	195.698					53.19	3.95e-06	0.0031346	0.0056221
90	198.852	312.186
120	221.089	397.224
150	277.496	507.336
180	372.732	877.732
210	545.902	1269.5
240	794.049	2241.02
	E310 (cells μl-1)
Time (min)	Observed- monoculture	Observed - mixed culture
0	143.602	119.785					ANCOVA statistics comparing the slopes
30	153.746	114.83					F	p	α mono	α mixed
60	161.92	111.157					5.208	0.03864	0.00061815	0.0012064
90	149.961	106.639
120	156.625	123.191
150	169.978	151.456
180	169.769	173.183
210	198.239	202.15
240	213.137	200.761
	E111 (cells μl-1)
Time (min)	Observed- monoculture	Observed - mixed culture
0	143.604	152.356					ANCOVA statistics comparing the slopes
30	145.904	155.816					F	p	α mono	α mixed
60	148.237	155.126					12.68	0.003132	0.00034517	0.0015574
90	133.873	148.681
120	145.034	172.392
150	147.425	183.154
180	156.707	232.04
210	160.137	260.249
240	181.818	404.149

## Sheet: 37C_same_ind
	B42 (cells μl-1)			Difference of the slope (α) of log(cells μl-1)= αTime +β between monocultures and mixed cultures
Time (min)	Observed- monoculture	Observed - mixed culture
0	135.267	87.9425					ANCOVA statistics comparing the slopes
30	173.192	188.052					F	p	α mono	α mixed
60	281.156	275.039					14.34	0.002	0.0070587	0.0088361
90	335.293	536.03
120	547.066	901.514
150	938.774	1664.32
180	1896.75	3884.92
210	3374.7	7146.2
240	6516.5	10903.7
	E310 (cells μl-1)
Time (min)	Observed- monoculture	Observed - mixed culture
0	138.223	123.53					ANCOVA statistics comparing the slopes
30	161.326	115.586					F	p	α mono	α mixed
60	215.725	206.204					33.5	4.703e-05	0.0059072	0.0093442
90	292.18	415.366
120	627.312	1278.48
150	1036.8	2156.39
180	1420.72	3963.51
210	2009.27	7382
240	2694.66	13243.2
	E111 (cells μl-1)
Time (min)	Observed- monoculture	Observed - mixed culture
0	146.543	133.947					ANCOVA statistics comparing the slopes
30	144.759	163.415					F	p	α mono	α mixed
60	167.024	177.923					n/a*	n/a*	n/a*	n/a*
90	171.344	168.111				*no good fit because of non-linear increase in log(cells) with time
120	212.517	245.952
150	530.128	1398
180	2142.91	7370.18
210	9432.79	18664.2
240	24484	29878.1

## Sheet: 42C_same_ind
	B42 (cells μl-1)			Difference of the slope (α) of log(cells μl-1)= αTime +β between monocultures and mixed cultures
Time (min)	Observed- monoculture	Observed - mixed culture
0	122.455	94.5166					ANCOVA statistics comparing the slopes
30	150.27	151.554					F	p	α mono	α mixed
60	168.151	169.955					2.927	0.1092	0.0011717	n/a**
90	185.159	240.498					**no good fit because of the population decrease in the mixed culture for Time 150 and 180 min
120	176.049	261.295
150	204.797	218.906
180	215.74	112.955
210	226.634	589.146
240	260.813	734.14
	E310 (cells μl-1)
Time (min)	Observed- monoculture	Observed - mixed culture
0	137.716	110.878					ANCOVA statistics comparing the slopes
30	166.886	160.246					F	p	α mono	α mixed
60	232.389	272.943					39.4	2.033e-05	0.007299	0.010278
90	664.436	731.539
120	736.476	1817.58
150	1470.76	2729.11
180	2536.69	6765.37
210	3967.65	14011.2
240	6111.47	23871
	E111 (cells μl-1)
Time (min)	Observed- monoculture	Observed - mixed culture
0	149.293	158.783					ANCOVA statistics comparing the slopes
30	158.463	160.714					F	p	α mono	α mixed
60	195.755	172.388					n/a*	n/a*	n/a*	n/a*
90	202.166	117.457				*no good fit because of non-linear increase in log(cells) with time
120	233.803	147.394
150	604.827	1125.35
180	2350.4	8067.77
210	9700.63	20253.9
240	21030.6	30875.7

## Sheet: 25C_same_tot
	B42 (cells μl-1)			Difference of the slope (α) of log(cells μl-1)= αTime +β between monocultures and mixed cultures
Time (min)	Observed- monoculture	Observed - mixed culture
0	665.696	89.6682					ANCOVA statistics comparing the slopes
30	779.873	125.576					F	p	α mono	α mixed
60	1184.54	195.698					7.952	0.01363	0.0047096	0.0056221
90	1273.19	312.186
120	1888.81	397.224
150	2484.69	507.336
180	3771.14	877.732
210	5640.56	1269.5
240	9420.17	2241.02
	E310 (cells μl-1)
Time (min)	Observed- monoculture	Observed - mixed culture
0	632.649	119.785					ANCOVA statistics comparing the slopes
30	654.068	114.83					F	p	α mono	α mixed
60	668.087	111.157					9.104	0.00923	0.00031349	0.0012064
90	556.429	106.639
120	580.549	123.191
150	607.401	151.456
180	657.204	173.183
210	736.255	202.15
240	790.182	200.761
	E111 (cells μl-1)
Time (min)	Observed- monoculture	Observed - mixed culture
0	548.46	152.356					ANCOVA statistics comparing the slopes
30	561.048	155.816					F	p	α mono	α mixed
60	569.928	155.126					16	0.001316	0.00014773	0.0015574
90	493.478	148.681
120	499.455	172.392
150	514.014	183.154
180	543.194	232.04
210	614.306	260.249
240	605.469	404.149

## Sheet: 37C_same_tot
	B42 (cells μl-1)			Difference of the slope (α) of log(cells μl-1)= αTime +β between monocultures and mixed cultures
Time (min)	Observed- monoculture	Observed - mixed culture
0	836.25	87.9425					ANCOVA statistics comparing the slopes
30	1118.59	188.052					F	p	α mono	α mixed
60	1969.14	275.039					6.652	0.02185	0.0079872	0.0088361
90	3000.74	536.03
120	5610.48	901.514
150	9110.07	1664.32
180	18072.6	3884.92
210	35200.1	7146.2
240	61836.9	10903.7
	E310 (cells μl-1)
Time (min)	Observed- monoculture	Observed - mixed culture
0	698.641	123.53					ANCOVA statistics comparing the slopes
30	669.367	115.586					F	p	α mono	α mixed
60	785.063	206.204					7.167	0.01804	0.0067939	0.0093442
90	916.366	415.366
120	1489.93	1278.48
150	2666.75	2156.39
180	6142.83	3963.51
210	13630.6	7382
240	22760.3	13243.2
	E111 (cells μl-1)
Time (min)	Observed- monoculture	Observed - mixed culture
0	596.957	133.947					ANCOVA statistics comparing the slopes
30	583.85	163.415					F	p	α mono	α mixed
60	660.342	177.923					n/a*	n/a*	n/a*	n/a*
90	609.063	168.111				*no good fit because of non-linear increase in log(cells) with time
120	700	245.952
150	993.971	1398
180	3060.84	7370.18
210	10672.5	18664.2
240	21862.2	29878.1

## Sheet: 42C_same_tot
	B42 (cells μl-1)			Difference of the slope (α) of log(cells μl-1)= αTime +β between monocultures and mixed cultures
Time (min)	Observed- monoculture	Observed - mixed culture
0	800.189	94.5166					ANCOVA statistics comparing the slopes
30	1093.15	151.554					F	p	α mono	α mixed
60	1763.01	169.955					2.927	0.1092	0.0042299	n/a**
90	2216.41	240.498					**no good fit because of the population decrease in the mixed culture for Time 150 and 180 min
120	2551.43	261.295
150	3401.95	218.906
180	4336.63	112.955
210	6229.34	589.146
240	9951.27	734.14
	E310 (cells μl-1)
Time (min)	Observed- monoculture	Observed - mixed culture
0	653.385	110.878					ANCOVA statistics comparing the slopes
30	672.751	160.246					F	p	α mono	α mixed
60	919.078	272.943					5.091	0.04057	0.0084893	0.010278
90	1327.93	731.539
120	2404.26	1817.58
150	4832.76	2729.11
180	12986.6	6765.37
210	26991.5	14011.2
240	52178.5	23871
	E111 (cells μl-1)
Time (min)	Observed- monoculture	Observed - mixed culture
0	616.296	158.783					ANCOVA statistics comparing the slopes
30	629.885	160.714					F	p	α mono	α mixed
60	835.603	172.388					7.264	0.01742	0.0048162	n/a*
90	815.935	117.457				*no good fit because of non-linear increase in log(cells) with time
120	768.124	147.394
150	949.843	1125.35
180	2235.55	8067.77
210	5342.06	20253.9
240	10729.1	30875.7
