# Supplementary material for: Dispersal homogenizes communities via immigration even at low rates in a simplified synthetic bacterial metacommunity
Source: Nat Commun. 2019 Mar 21;10:1314. doi: 10.1038/s41467-019-09306-7 (PMC6428813; doi:10.1038/s41467-019-09306-7)
Supplement: Supplementary file 5 — Supplementary Data 2 [file 41467_2019_9306_MOESM5_ESM.xlsx]

## Sheet: Sheet1
	B42					E310					E111
Speed (μl sec-1)	r at 25°C	r at 37°C	r at 42°C	stdev	CV (%)	r at 25°C	r at 37°C	r at 42°C	stdev	CV (%)	r at 25°C	r at 37°C	r at 42°C	stdev	CV (%)
0.0572	0.00025477	0.00033802	0.00018384	7.7172e-05	29.8103	6.4883e-05	0.00033579	0.00037508	0.000168897	65.3159	0.00015268	0.00038737	0.00037905	0.000133162	43.4648
0.1144	0.00025476	0.00033802	0.00018577	7.62364e-05	29.3763	6.4857e-05	0.00033575	0.00037501	0.000168878	65.3202	0.00015261	0.00038738	0.00038204	0.00013403	43.6091
0.1716	0.00025476	0.00033802	0.00018673	7.57727e-05	29.1616	6.4844e-05	0.00033573	0.00037497	0.000168867	65.3222	0.00015257	0.00038739	0.00038351	0.000134467	43.6833
0.2288	0.00025475	0.00033803	0.00018768	7.53205e-05	28.9523	6.4831e-05	0.00033572	0.00037494	0.000168862	65.3246	0.00015254	0.0003874	0.00038497	0.0001349	43.7558
0.286	0.00025475	0.00033803	0.00018864	7.48593e-05	28.7397	6.4818e-05	0.0003357	0.0003749	0.000168851	65.3266	0.0001525	0.00038742	0.00038642	0.000135343	43.8317
0.3432	0.00025474	0.00033803	0.00018959	7.44045e-05	28.5308	6.4805e-05	0.00033568	0.00037486	0.00016884	65.3285	0.00015246	0.00038743	0.00038786	0.000135784	43.9076
0.4004	0.00025474	0.00033803	0.00019053	7.39554e-05	28.3245	6.4792e-05	0.00033566	0.00037483	0.000168833	65.3309	0.00015243	0.00038746	0.00038929	0.000136226	43.9826
0.4576	0.00025474	0.00033804	0.00019148	7.3508e-05	28.1187	6.478e-05	0.00033564	0.00037479	0.000168821	65.3325	0.00015239	0.00038748	0.0003907	0.000136668	44.0595
0.5148	0.00025473	0.00033804	0.00019242	7.30619e-05	27.915	6.4767e-05	0.00033562	0.00037475	0.000168811	65.3345	0.00015235	0.00038751	0.0003921	0.000137114	44.1373
0.572	0.00025473	0.00033805	0.00019335	7.26267e-05	27.7155	6.4754e-05	0.00033561	0.00037471	0.000168802	65.3364	0.00015232	0.00038754	0.00039349	0.000137554	44.213
0.6292	0.00025472	0.00033805	0.00019428	7.21881e-05	27.5159	6.4741e-05	0.00033559	0.00037468	0.000168794	65.3389	0.00015228	0.00038757	0.00039487	0.000138	44.2915
0.6864	0.00025472	0.00033806	0.00019521	7.17555e-05	27.3184	6.4728e-05	0.00033557	0.00037464	0.000168784	65.3408	0.00015225	0.00038761	0.00039624	0.000138444	44.3682
0.7436	0.00025471	0.00033807	0.00019614	7.13249e-05	27.1225	6.4715e-05	0.00033555	0.0003746	0.000168773	65.3427	0.00015221	0.00038765	0.00039759	0.00013889	44.4471
0.8008	0.00025471	0.00033807	0.00019706	7.08946e-05	26.9274	6.4703e-05	0.00033554	0.00037456	0.000168763	65.3444	0.00015217	0.0003877	0.00039893	0.000139338	44.5265
0.858	0.0002547	0.00033808	0.00019798	7.04715e-05	26.7356	6.469e-05	0.00033552	0.00037452	0.000168753	65.3463	0.00015214	0.00038774	0.00040027	0.000139781	44.6039
0.9152	0.0002547	0.00033809	0.00019889	7.00539e-05	26.5463	6.4677e-05	0.0003355	0.00037447	0.000168738	65.3478	0.0001521	0.00038779	0.00040159	0.000140229	44.6837
0.9724	0.00025469	0.0003381	0.00019981	6.96338e-05	26.3565	6.4664e-05	0.00033548	0.00037443	0.000168727	65.3497	0.00015206	0.00038785	0.0004029	0.000140679	44.7639
1.0296	0.00025469	0.00033811	0.00020071	6.92237e-05	26.1712	6.4652e-05	0.00033547	0.00037439	0.000168718	65.3514	0.00015203	0.0003879	0.00040419	0.000141117	44.8409
1.0868	0.00025468	0.00033812	0.00020162	6.88112e-05	25.9854	6.4639e-05	0.00033545	0.00037435	0.000168707	65.3533	0.00015199	0.00038796	0.00040548	0.000141566	44.9212
1.144	0.00025468	0.00033813	0.00020252	6.8404e-05	25.8021	6.4626e-05	0.00033543	0.00037431	0.000168696	65.3553	0.00015196	0.00038802	0.00040676	0.000142009	44.9992
1.2012	0.00025467	0.00033814	0.00020342	6.79991e-05	25.6204	6.4614e-05	0.00033542	0.00037426	0.000168684	65.3564	0.00015192	0.00038809	0.00040802	0.000142455	45.0793
1.2584	0.00025467	0.00033815	0.00020431	6.75995e-05	25.4411	6.4601e-05	0.0003354	0.00037422	0.000168673	65.3584	0.00015189	0.00038815	0.00040928	0.000142896	45.1572
1.3156	0.00025466	0.00033816	0.00020521	6.71978e-05	25.2614	6.4589e-05	0.00033538	0.00037418	0.000168661	65.36	0.00015185	0.00038822	0.00041052	0.00014334	45.2372
1.3728	0.00025466	0.00033817	0.00020609	6.68058e-05	25.086	6.4576e-05	0.00033537	0.00037413	0.000168649	65.3615	0.00015181	0.0003883	0.00041175	0.000143786	45.3173
1.43	0.00025465	0.00033819	0.00020698	6.64171e-05	24.912	6.4563e-05	0.00033535	0.00037409	0.000168638	65.3634	0.00015178	0.00038837	0.00041298	0.000144225	45.3953
1.4872	0.00025465	0.0003382	0.00020786	6.60283e-05	24.7387	6.4551e-05	0.00033533	0.00037405	0.000168627	65.3651	0.00015174	0.00038845	0.00041419	0.000144669	45.4752
1.5444	0.00025464	0.00033821	0.00020874	6.5642e-05	24.5669	6.4538e-05	0.00033532	0.000374	0.000168615	65.3666	0.00015171	0.00038853	0.00041539	0.000145105	45.5526
1.6016	0.00025464	0.00033823	0.00020961	6.52662e-05	24.3992	6.4526e-05	0.0003353	0.00037395	0.0001686	65.3677	0.00015167	0.00038862	0.00041658	0.000145547	45.6324
1.6588	0.00025463	0.00033824	0.00021048	6.48877e-05	24.2314	6.4513e-05	0.00033529	0.00037391	0.000168591	65.3697	0.00015164	0.00038871	0.00041776	0.000145983	45.7096
1.716	0.00025463	0.00033826	0.00021135	6.45152e-05	24.0657	6.4501e-05	0.00033527	0.00037386	0.000168576	65.3709	0.0001516	0.0003888	0.00041893	0.000146422	45.7889
1.7732	0.00025462	0.00033827	0.00021221	6.41444e-05	23.9018	6.4488e-05	0.00033525	0.00037382	0.000168566	65.3728	0.00015157	0.00038889	0.00042009	0.000146854	45.8657
1.8304	0.00025462	0.00033829	0.00021307	6.37797e-05	23.7399	6.4476e-05	0.00033524	0.00037377	0.000168553	65.374	0.00015153	0.00038899	0.00042124	0.000147293	45.9447
1.8876	0.00025462	0.0003383	0.00021393	6.34112e-05	23.5773	6.4464e-05	0.00033522	0.00037372	0.000168538	65.3751	0.0001515	0.00038908	0.00042238	0.000147721	46.0209
1.9448	0.00025461	0.00033832	0.00021479	6.30511e-05	23.4182	6.4451e-05	0.00033521	0.00037367	0.000168526	65.3766	0.00015146	0.00038918	0.00042351	0.000148156	46.0994
2.002	0.00025461	0.00033834	0.00021564	6.26959e-05	23.2612	6.4439e-05	0.00033519	0.00037363	0.000168514	65.3783	0.00015143	0.00038929	0.00042463	0.000148585	46.1754
2.0592	0.0002546	0.00033835	0.00021648	6.23425e-05	23.1061	6.4426e-05	0.00033518	0.00037358	0.000168502	65.3798	0.00015139	0.00038939	0.00042574	0.000149015	46.2531
2.1164	0.0002546	0.00033837	0.00021733	6.19908e-05	22.9511	6.4414e-05	0.00033516	0.00037353	0.000168488	65.3809	0.00015136	0.0003895	0.00042684	0.00014944	46.3285
2.1736	0.00025459	0.00033839	0.00021817	6.16464e-05	22.7996	6.4402e-05	0.00033515	0.00037348	0.000168475	65.3821	0.00015132	0.00038961	0.00042793	0.000149869	46.4057
2.2308	0.00025459	0.00033841	0.00021901	6.13026e-05	22.6485	6.4389e-05	0.00033513	0.00037343	0.000168461	65.3836	0.00015129	0.00038973	0.00042901	0.000150291	46.4804
2.288	0.00025458	0.00033843	0.00021984	6.09662e-05	22.5009	6.4377e-05	0.00033512	0.00037338	0.000168448	65.3848	0.00015125	0.00038984	0.00043009	0.000150719	46.5574
2.3452	0.00025458	0.00033845	0.00022067	6.06303e-05	22.3536	6.4365e-05	0.0003351	0.00037333	0.000168433	65.386	0.00015122	0.00038996	0.00043115	0.000151137	46.6314
2.4024	0.00025457	0.00033847	0.0002215	6.02976e-05	22.208	6.4352e-05	0.00033509	0.00037328	0.000168421	65.3875	0.00015118	0.00039008	0.0004322	0.000151558	46.7071
2.4596	0.00025457	0.00033849	0.00022232	5.99696e-05	22.0644	6.434e-05	0.00033507	0.00037323	0.000168406	65.3886	0.00015115	0.00039021	0.00043324	0.000151974	46.7803
2.5168	0.00025456	0.00033851	0.00022314	5.96449e-05	21.9226	6.4328e-05	0.00033506	0.00037318	0.000168394	65.3898	0.00015111	0.00039033	0.00043428	0.000152394	46.8558
2.574	0.00025456	0.00033853	0.00022396	5.93206e-05	21.781	6.4316e-05	0.00033504	0.00037313	0.000168379	65.391	0.00015108	0.00039046	0.0004353	0.000152804	46.9281
2.6312	0.00025455	0.00033855	0.00022477	5.90039e-05	21.643	6.4303e-05	0.00033503	0.00037308	0.000168367	65.3925	0.00015104	0.0003906	0.00043632	0.000153223	47.0029
2.6884	0.00025455	0.00033857	0.00022558	5.86875e-05	21.5051	6.4291e-05	0.00033502	0.00037303	0.000168354	65.3937	0.00015101	0.00039073	0.00043732	0.000153628	47.0742
2.7456	0.00025455	0.0003386	0.00022639	5.83788e-05	21.3701	6.4279e-05	0.000335	0.00037297	0.000168336	65.3944	0.00015097	0.00039086	0.00043832	0.00015404	47.1478
2.8028	0.00025454	0.00033862	0.0002272	5.8068e-05	21.2351	6.4267e-05	0.00033499	0.00037292	0.000168323	65.3956	0.00015094	0.000391	0.00043931	0.000154445	47.2189
2.86	0.00025454	0.00033864	0.000228	5.77616e-05	21.1019	6.4255e-05	0.00033497	0.00037287	0.000168308	65.3968	0.0001509	0.00039114	0.00044029	0.000154853	47.2917
3.25	0.0002545	0.00033881	0.00023337	5.57857e-05	20.2445	6.4172e-05	0.00033488	0.0003725	0.000168208	65.4039	0.00015067	0.00039217	0.00044673	0.00015756	47.7661
3.55	0.00025448	0.00033895	0.0002374	5.43742e-05	19.6337	6.411e-05	0.00033481	0.00037221	0.000168128	65.4086	0.00015049	0.00039302	0.00045142	0.000159578	48.1173
3.85	0.00025446	0.0003391	0.00024134	5.30614e-05	19.0663	6.4047e-05	0.00033474	0.00037191	0.000168046	65.4131	0.00015032	0.00039394	0.00045588	0.000161531	48.4526
4.29	0.00025442	0.00033934	0.00024695	5.13211e-05	18.3135	6.3956e-05	0.00033465	0.00037146	0.000167923	65.419	0.00015006	0.00039538	0.00046204	0.000164295	48.9225
5.72	0.00025431	0.00034024	0.00026392	4.70834e-05	16.4537	6.3668e-05	0.00033437	0.0003699	0.000167491	65.4316	0.00014924	0.00040081	0.00047914	0.000172364	50.2428
7.15	0.00025421	0.00034129	0.00027897	4.48697e-05	15.3932	6.3389e-05	0.00033414	0.00036823	0.000167031	65.4375	0.00014846	0.00040721	0.00049238	0.000179112	51.27
8.58	0.0002541	0.00034247	0.00029217	4.43258e-05	14.9625	6.3118e-05	0.00033393	0.00036646	0.00016654	65.4375	0.00014769	0.00041439	0.00050243	0.000184716	52.0567
10.01	0.00025401	0.00034376	0.00030361	4.49578e-05	14.963	6.2859e-05	0.00033376	0.00036463	0.000166035	65.4327	0.00014696	0.00042217	0.00050988	0.000189361	52.6484
11.44	0.00025391	0.00034512	0.00031335	4.62992e-05	15.2237	6.2615e-05	0.00033361	0.00036275	0.000165514	65.4225	0.00014627	0.00043041	0.00051523	0.000193245	53.0936
12.87	0.00025383	0.00034653	0.00032147	4.79522e-05	15.6055	6.2395e-05	0.00033348	0.00036084	0.000164977	65.4053	0.00014565	0.00043898	0.00051893	0.000196542	53.4294
14.3	0.00025376	0.00034798	0.00032804	4.9653e-05	16.0209	6.2213e-05	0.00033337	0.00035893	0.000164429	65.378	0.00014514	0.00044778	0.00052134	0.000199386	53.6821
15.73	0.00025371	0.00034945	0.00033314	5.12206e-05	16.4116	6.2088e-05	0.00033327	0.00035701	0.000163851	65.334	0.00014479	0.00045671	0.00052278	0.000201881	53.8694
17.16	0.0002537	0.00035093	0.00033685	5.2545e-05	16.7433	6.2039e-05	0.00033318	0.00035512	0.000163246	65.2688	0.00014465	0.00046569	0.00052355	0.000204116	54.0041
18.59	0.00025371	0.00035241	0.00033925	5.3591e-05	17.0064	6.2088e-05	0.00033311	0.00035325	0.000162601	65.1751	0.00014479	0.00047465	0.00052387	0.000206128	54.0871
20.02	0.00025378	0.00035387	0.0003404	5.43177e-05	17.1882	6.2253e-05	0.00033304	0.00035141	0.000161903	65.047	0.00014525	0.00048355	0.00052395	0.000207963	54.1219
21.45	0.00025389	0.00035532	0.0003405	5.47859e-05	17.3061	6.2549e-05	0.00033298	0.00034951	0.000161117	64.8761	0.00014609	0.00049232	0.0005215	0.00020883	54.0119
22.88	0.00025406	0.00035674	0.00034019	5.51293e-05	17.3911	6.2991e-05	0.00033292	0.00034702	0.000160069	64.6369	0.00014733	0.00050093	0.00050472	0.000205254	53.4061
24.31	0.00025428	0.00035813	0.0003397	5.54092e-05	17.4589	6.3587e-05	0.00033286	0.00034422	0.000158846	64.3389	0.00014902	0.00050934	0.00047844	0.000199709	52.703
25.74	0.00025457	0.00035947	0.00033916	5.56357e-05	17.5102	6.4343e-05	0.00033281	0.00034148	0.000157562	63.9947	0.00015115	0.00051752	0.00044902	0.000194784	52.2822
27.17	0.00025492	0.00036078	0.00033866	5.58391e-05	17.5528	6.5263e-05	0.00033276	0.00033906	0.00015629	63.6115	0.00015376	0.00052546	0.00042166	0.000191792	52.2652
28.6	0.00025533	0.00036205	0.00033826	5.60246e-05	17.5876	6.6347e-05	0.00033271	0.00033719	0.000155094	63.1965	0.00015684	0.00053313	0.00040052	0.000190858	52.506
30.03	0.0002558	0.00036326	0.00033805	5.61965e-05	17.6144	6.7592e-05	0.00033266	0.00033605	0.000154025	62.7562	0.00016039	0.00054052	0.00038885	0.000191353	52.6777
31.46	0.00025633	0.00036443	0.00033804	5.63598e-05	17.6345	6.8995e-05	0.00033261	0.00033563	0.000153077	62.2912	0.0001644	0.0005476	0.0003875	0.000192461	52.5133
32.89	0.00025692	0.00036555	0.00033818	5.64989e-05	17.644	7.055e-05	0.00033256	0.00033535	0.000152083	61.784	0.00016885	0.00055439	0.00038836	0.000193387	52.1916
34.32	0.00025756	0.00036662	0.00033845	5.66139e-05	17.6435	7.225e-05	0.00033251	0.0003351	0.000151014	61.2336	0.00017374	0.00056086	0.00038995	0.000194001	51.7544
35.75	0.00025825	0.00036763	0.00033881	5.66929e-05	17.6304	7.4088e-05	0.00033245	0.00033488	0.000149872	60.6426	0.00017904	0.00056702	0.00039215	0.000194304	51.213
37.18	0.00025899	0.00036859	0.00033926	5.67387e-05	17.6054	7.6053e-05	0.0003324	0.00033468	0.000148665	60.0153	0.00018472	0.00057286	0.00039486	0.000194292	50.5775
38.61	0.00025978	0.0003695	0.00033977	5.67461e-05	17.5676	7.8138e-05	0.00033234	0.0003345	0.000147391	59.3539	0.00019077	0.00057838	0.00039801	0.00019396	49.8544
40.04	0.0002606	0.00037036	0.00034035	5.67273e-05	17.5209	8.0333e-05	0.00033228	0.00033434	0.00014606	58.6623	0.00019716	0.00058358	0.0004015	0.000193317	49.0552
41.47	0.00026147	0.00037117	0.00034097	5.66662e-05	17.4607	8.2628e-05	0.00033221	0.0003342	0.000144674	57.944	0.00020385	0.00058847	0.00040529	0.000192382	48.1915
42.9	0.00026236	0.00037192	0.00034164	5.65768e-05	17.3918	8.5013e-05	0.00033215	0.00033407	0.000143242	57.2028	0.00021083	0.00059305	0.00040931	0.000191157	47.2698
44.33	0.00026329	0.00037263	0.00034233	5.64515e-05	17.312	8.7479e-05	0.00033208	0.00033395	0.000141763	56.4413	0.00021805	0.00059732	0.00041351	0.000189665	46.3019
45.76	0.00026424	0.00037328	0.00034305	5.62947e-05	17.2231	9.0015e-05	0.00033201	0.00033385	0.00014025	55.664	0.0002255	0.0006013	0.00041786	0.000187918	45.2937
47.19	0.00026522	0.00037389	0.00034378	5.61062e-05	17.1249	9.2612e-05	0.00033193	0.00033375	0.000138699	54.8728	0.00023313	0.00060498	0.00042233	0.000185935	44.2547
48.62	0.00026621	0.00037445	0.00034453	5.58944e-05	17.0204	9.5261e-05	0.00033186	0.00033367	0.000137126	54.0724	0.00024093	0.00060838	0.00042687	0.000183729	43.1905
50.05	0.00026722	0.00037496	0.00034529	5.56524e-05	16.9076	9.7952e-05	0.00033178	0.00033359	0.000135526	53.2644	0.00024885	0.0006115	0.00043147	0.000181327	42.1096
51.48	0.00026824	0.00037543	0.00034605	5.53884e-05	16.7891	0.00010068	0.0003317	0.00033352	0.000133908	52.4512	0.00025687	0.00061435	0.0004361	0.00017874	41.0168
52.91	0.00026928	0.00037586	0.00034682	5.50985e-05	16.6635	0.00010343	0.00033162	0.00033345	0.000132277	51.6371	0.00026496	0.00061694	0.00044075	0.00017599	39.9176
54.34	0.00027032	0.00037625	0.00034758	5.47909e-05	16.534	0.00010619	0.00033153	0.00033339	0.00013064	50.8256	0.00027309	0.00061928	0.00044539	0.000173096	38.8176
55.77	0.00027136	0.00037659	0.00034835	5.44645e-05	16.4	0.00010897	0.00033144	0.00033334	0.000128995	50.0143	0.00028124	0.00062138	0.00045002	0.000170072	37.7199
57.2	0.00027241	0.0003769	0.00034911	5.41192e-05	16.2615	0.00011175	0.00033135	0.00033329	0.00012735	49.2085	0.00028938	0.00062325	0.00045463	0.000166938	36.629
58.63	0.00027346	0.00037717	0.00034986	5.37565e-05	16.119	0.00011452	0.00033126	0.00033324	0.00012571	48.411	0.00029747	0.0006249	0.00045919	0.000163719	35.5509
60.06	0.00027451	0.00037741	0.0003506	5.33805e-05	15.9739	0.00011729	0.00033117	0.0003332	0.000124074	47.6194	0.00030551	0.00062633	0.00046371	0.000160415	34.4843
61.49	0.00027555	0.00037761	0.00035134	5.29945e-05	15.8271	0.00012003	0.00033108	0.00033316	0.000122455	46.8415	0.00031346	0.00062756	0.00046818	0.000157056	33.4351
62.92	0.00027658	0.00037778	0.00035207	5.2601e-05	15.6795	0.00012275	0.00033098	0.00033312	0.000120844	46.0739	0.0003213	0.0006286	0.0004726	0.000153656	32.4055
64.35	0.00027761	0.00037792	0.00035279	5.21946e-05	15.5292	0.00012545	0.00033088	0.00033309	0.000119248	45.3174	0.00032902	0.00062945	0.00047694	0.000150221	31.3961
65.78	0.00027863	0.00037803	0.00035349	5.17793e-05	15.3777	0.00012811	0.00033079	0.00033305	0.000117675	44.5767	0.00033659	0.00063013	0.00048123	0.000146775	30.4103
67.21	0.00027963	0.00037812	0.00035419	5.13681e-05	15.2286	0.00013073	0.00033069	0.00033302	0.000116125	43.8518	0.000344	0.00063064	0.00048544	0.000143324	29.4485
68.64	0.00028063	0.00037818	0.00035487	5.09427e-05	15.0766	0.00013331	0.00033059	0.00033299	0.000114599	43.1423	0.00035123	0.00063099	0.00048958	0.000139883	28.5126
70.07	0.00028161	0.00037821	0.00035554	5.05159e-05	14.9255	0.00013584	0.00033049	0.00033297	0.000113104	42.4511	0.00035827	0.0006312	0.00049365	0.000136466	27.6039
71.5	0.00028257	0.00037822	0.0003562	5.00919e-05	14.7765	0.00013833	0.00033039	0.00033294	0.000111629	41.7743	0.0003651	0.00063127	0.00049764	0.000133085	26.7238
