# Supplementary material for: Dispersal homogenizes communities via immigration even at low rates in a simplified synthetic bacterial metacommunity
Source: Nat Commun. 2019 Mar 21;10:1314. doi: 10.1038/s41467-019-09306-7 (PMC6428813; doi:10.1038/s41467-019-09306-7)
Supplement: Supplementary file 10 — Source Data [file 41467_2019_9306_MOESM10_ESM.xlsx]

## Sheet: Figure 2D
	Circulation speed (μl sec-1)
	0	1.75	5	12	71.5
First replicate	10	9.8	8.75333	8.66667	5.96667
Second replicate	9.66667	9.53333	9.7	8.66667	5.26667
Third replicate	9.86667	9.8	9.66667	8.53333	5.46667

## Sheet: Figure_2E
	Vessel at nominal 25C, replicate A			Vessel at nominal 37C, replicate A			Vessel at nominal 42C, replicate A
Time(min)	B42	E310	E111	B42	E310	E111	B42	E310	E111
0	89.1545	126.219	160.067	84.5111	126.485	136.915	89.351	118.153	168.971
30	140.765	104.944	161.944	211.067	121.983	172.482	153.807	167.45	162.715
60	204.067	111.518	156.923	297.973	208.846	182.481	170.808	268.623	172.2
90	319.266	101.635	145.002	564.154	411.724	174.218	256.814	760.901	108.431
120	427.704	133.946	183.086	942.48	1321.45	247.137	256.216	1881.86	141.167
150	538.578	152.855	190.728	1700.76	2211.16	1426.1	212.533	2735.5	1079.25
180	920.303	184.683	241.51	3952.77	4073.1	7597.43	83.9766	7005.57	8222.68
210	1326.95	213.162	245.984	7240.64	7439.08	19049.8	547.612	14347.7	20735.9
240	2293.78	208.75	392.425	10394.2	12754.4	28379.6	682.362	24193.1	31479.1
	Vessel at nominal 25C, replicate B			Vessel at nominal 37C, replicate B			Vessel at nominal 42C, replicate B
Time(min)	B42	E310	E111	B42	E310	E111	B42	E310	E111
0	91.6248	118.357	150.689	87.0267	123.526	133.927	92.1075	111.227	159.735
30	111.501	119.575	152.34	182.655	114.205	161.445	154.898	158.642	160.863
60	196.784	112.629	152.697	261.626	200.365	174.713	171.783	278.493	173.745
90	310.406	111.06	149.97	530.635	423.949	168.013	241.785	721.769	116.933
120	387.627	115.403	168.486	880.502	1270.95	239.177	267.986	1815.01	148.957
150	494.337	149.526	181.788	1655.69	2139.39	1352.55	223.943	2706.61	1114.59
180	862.333	168.666	224.451	3945.19	3937.8	7182.1	110.051	6686.75	7887.16
210	1242.6	200.937	268.044	7133.1	7422.44	18525.1	591.33	13794.6	19867.8
240	2236.78	203.903	406.947	11112.6	13483.6	30416.1	739.682	23867.8	30864.1
	Vessel at nominal 25C, replicate C			Vessel at nominal 37C, replicate C			Vessel at nominal 42C, replicate C
Time(min)	B42	E310	E111	B42	E310	E111	B42	E310	E111
0	88.2252	114.781	146.311	92.2896	120.578	131	102.091	103.255	147.644
30	124.461	119.97	153.164	170.434	110.569	156.318	145.956	154.645	158.565
60	186.243	109.325	155.758	265.517	209.401	176.575	167.275	271.713	171.217
90	306.887	107.221	151.069	513.302	410.424	162.103	222.895	711.946	127.006
120	376.341	120.223	165.603	881.559	1243.04	251.54	259.682	1755.86	152.06
150	489.092	151.987	176.946	1636.51	2118.61	1415.35	220.243	2745.24	1182.21
180	850.561	166.199	230.16	3756.8	3879.65	7331	144.838	6603.79	8093.48
210	1238.96	192.352	266.718	7064.87	7284.48	18417.8	628.497	13891.2	20158
240	2192.5	189.629	413.076	11204.1	13491.7	30838.5	780.375	23552.2	30283.9

## Sheet: Figure_3B
No dispersal	1,75 μl sec-1		5 μl sec-1		12 μl sec-1		71,5 μl sec-1
BC within	BC within	BC across	BC within	BC across	BC within	BC across	BC within	BC across
4.59154	19.7781	84.2495	50.7576	78.7714	82.7807	85.758	95.2516	87.6216
5.74833	22.6267	87.8704	61.1318	79.7844	83.2078	83.0142	95.7255	86.5217
6.38581	25.8531	89.957	61.2506	77.3811	83.9667	82.9198	96.9009	81.3342
9.91802	27.6082	88.4838	62.1827	73.112	84.5263	84.5529	97.1235	79.0865
10.0084	41.0251	85.2373	67.0195	68.35	84.8872	76.663	97.2728	84.9979
15.5495	41.8758	77.5866	67.5668	52.1754	85.7404	64.4534	97.3809	68.939
22.5221	52.6779	53.9439	73.5699	35.2387	86.0287	51.2479	97.3871	64.5113
27.784	58.5091	85.8911	73.8928	84.9222	88.4635	85.9619	98.0707	94.3194
36.4417	62.2787	85.3961	79.5131	86.7569	88.8451	64.9629	98.1445	76.4
38.0752	63.1688	72.0056	80.1327	70.3368	88.953	44.1635	98.2428	52.3326
46.8328	67.6391	66.5124	81.608	55.3824	89.807	30.4262	98.3482	38.3526
63.8521	69.2493	52.5912	84.0507	35.3417	89.9236	19.4629	98.4269	21.5012
67.2793	70.3698	67.0892	86.1379	32.1982	90.5211	18.7698	98.4509	17.6146
72.3364	71.7901	80.1636	87.0326	43.5676	91.423	25.5453	98.4596	20.5236
75.3468	71.8445	84.221	87.1717	80.7121	92.6341	87.8428	98.4795	87.2981
75.8943	77.0058	62.7163	87.4089	67.0783	93.3278	65.4905	98.6634	59.2097
78.2857	82.348	59.7685	88.955	54.0374	94.1622	47.919	98.9321	47.0151
80.097	84.0533	55.7873	90.4345	50.0151	95.1508	34.6206	99.1439	30.6062
80.9899	84.7017	42.3324	90.9882	33.8295	95.2354	15.5379	99.3815	11.4292
82.4122	87.3477	71.9895	91.3436	44.7069	95.9261	17.97	99.4809	11.912
86.0836	89.6052	84.2518	93.626	54.3095	96.0399	24.6682	99.5307	14.6587
	19.8163	86.4886	52.6883	78.1723	82.6782	86.3692	96.1276	88.4705
	21.3973	89.3431	61.9142	77.8435	83.8648	83.1821	96.2565	89.7928
	27.1521	87.5748	62.1273	75.2669	84.3072	82.6619	96.5217	81.3426
	27.9733	88.9627	64.1387	75.3681	86.839	85.2054	96.9608	79.4473
	39.5898	84.3136	64.4973	66.3029	87.0907	76.847	97.0446	87.2385
	41.359	72.1627	68.3087	50.6002	88.0449	61.322	97.4651	70.3458
	50.5132	48.4967	70.6173	35.6138	88.6725	46.293	97.8017	67.8025
	57.2801	87.6203	75.5027	82.76	88.8642	88.9481	97.9375	93.4934
	60.4696	89.2497	80.0623	84.9218	89.1371	65.5185	97.9772	76.9924
	65.8793	70.3251	82.5549	69.9522	89.2027	45.604	98.2172	50.2873
	67.3475	70.382	82.9352	56.4508	89.4367	34.4562	98.3253	36.586
	68.8395	54.475	83.0333	37.2373	89.9181	20.3188	98.3538	20.3805
	70.8372	67.7736	83.1373	32.3735	91.1285	20.9381	98.4274	17.0481
	72.7258	82.6579	84.8915	42.1669	92.6403	28.6112	98.4316	19.0858
	73.3849	88.1678	85.2568	79.0382	92.7445	93.3911	98.6251	86.7142
	76.2872	66.9242	85.4947	69.711	92.8213	67.8191	99.295	58.4422
	78.4963	63.3525	85.6223	55.6123	92.9757	48.7475	99.3997	45.7198
	83.6753	57.851	87.8561	45.3434	93.3508	35.9024	99.4726	30.3876
	84.4189	46.8029	88.7463	33.6051	94.4339	16.5616	99.5224	11.0631
	85.2344	76.7292	93.5351	42.2941	95.798	18.612	99.7512	11.7182
	86.0314	87.0664	94.6072	50.5569	97.7591	26.1217	99.7563	13.6906
	21.8045	83.1456	52.027	79.4232	81.7186	88.7828	95.4942	87.7382
	21.9941	88.5023	60.7088	73.6818	82.6424	82.926	95.7912	86.7722
	27.4491	89.4793	62.0476	76.9291	82.843	81.1777	96.2523	78.1507
	27.8075	87.043	63.3009	73.4985	84.4671	85.6756	96.7604	77.1395
	38.8237	79.363	65.7609	67.4524	84.6604	76.6	96.8542	83.1068
	41.6859	70.877	65.8553	52.2763	84.8954	60.1455	97.1148	67.5715
	53.146	47.591	72.2333	35.5979	89.3229	48.0924	97.2142	63.1879
	59.002	89.0908	77.3754	86.2286	90.082	87.7173	97.3746	94.7167
	63.6946	85.5046	78.5696	88.0909	90.5003	69.4265	97.4181	77.4608
	65.8921	74.3811	80.2439	73.4461	90.7083	48.7727	97.4994	55.8247
	68.0637	67.5001	83.2324	58.5978	90.9263	34.4258	97.5647	39.4246
	68.1778	52.4669	84.4662	37.7153	91.3191	20.7252	97.9107	21.7228
	72.2417	65.2683	86.3171	32.5226	91.5644	20.4988	98.1658	18.5733
	73.1528	81.5376	87.1181	43.0182	91.6137	28.4301	98.1948	21.1602
	73.196	87.8152	88.0618	81.972	91.9647	89.1095	98.3246	89.0008
	77.4733	68.499	88.2224	67.9805	93.0144	63.5351	98.463	60.3201
	78.5957	63.0756	88.6425	58.3465	93.7811	48.8945	98.5196	47.7889
	83.907	57.6111	89.0156	49.9906	95.7752	36.752	98.5939	30.8639
	86.0735	45.627	89.4599	32.7744	96.1151	16.9657	98.9632	11.6739
	87.7671	68.6473	91.8297	41.7456	96.5555	19.9168	99.1448	11.5615
	91.932	86.8719	92.4328	53.8755	97.3052	27.1403	99.3486	14.0629

## Sheet: Figure_5A
Circulation Speed (μl sec-1)
0.0572		0.1144		0.1716		0.2288		0.286		0.3432		0.4004		0.4576		0.5148		0.572		0.6292		0.6864		0.7436		0.8008		0.858		0.9152		0.9724		1.0296		1.0868		1.144		1.2012		1.2584		1.3156		1.3728		1.43
BC within	BC across	BC within	BC across	BC within	BC across	BC within	BC across	BC within	BC across	BC within	BC across	BC within	BC across	BC within	BC across	BC within	BC across	BC within	BC across	BC within	BC across	BC within	BC across	BC within	BC across	BC within	BC across	BC within	BC across	BC within	BC across	BC within	BC across	BC within	BC across	BC within	BC across	BC within	BC across	BC within	BC across	BC within	BC across	BC within	BC across	BC within	BC across	BC within	BC across
55.5429	99.4441	57.8429	98.9402	60.2477	98.4869	62.7413	98.081	65.3035	97.7196	67.9119	97.3991	70.5383	97.1205	73.1637	96.876	75.7544	96.6635	78.2884	96.4763	79.9175	96.3124	81.3123	96.1682	82.6146	96.0426	82.8511	95.9354	82.9803	95.844	83.0912	95.7674	83.1861	95.7038	83.2638	95.6557	83.3281	95.6222	83.3813	95.6025	83.4231	95.5956	83.4547	95.6016	83.4779	95.6188	83.4958	95.648	83.5093	95.6909
52.6354	99.2895	54.2837	98.6618	56.0373	98.1138	57.8913	97.6468	59.8439	97.2562	61.973	96.9488	64.3655	96.7133	66.8518	96.5422	69.2894	96.4218	71.6144	96.3419	73.8895	96.2975	76.104	96.283	78.2529	96.2968	80.4214	96.3391	82.5683	96.4044	84.6803	96.4935	86.6444	96.6022	87.8284	96.7287	88.9828	96.8681	90.1041	97.0178	91.1909	97.1764	92.2405	97.3405	93.1771	97.5094	93.434	97.6796	93.6996	97.8511
40.2649	99.2127	41.8277	98.5266	43.4755	97.9436	45.2055	97.4614	47.0077	97.0886	48.8374	96.8362	50.6977	96.6905	52.5911	96.6339	54.4975	96.6407	56.3998	96.702	58.2804	96.8086	60.1229	96.9484	61.9069	97.1216	63.6141	97.0766	65.2338	97.0009	66.7517	96.9236	68.085	96.846	68.2026	96.7648	68.9291	96.6768	69.5833	96.5807	70.1704	96.4758	70.694	96.3622	70.6266	96.2449	70.6135	96.1201	70.6074	95.9853
35.1287	98.9713	36.4134	97.9965	37.7798	97.0738	39.2454	96.2091	40.9267	95.423	42.8686	94.7354	44.9709	94.1111	47.1748	93.5822	49.3653	93.1027	51.523	92.6743	53.6481	92.2844	55.7047	91.9191	57.719	91.5812	59.7002	91.2729	61.6644	90.9944	63.6062	90.7444	65.5201	90.5209	67.4546	90.3209	69.4562	90.1327	71.4056	89.9537	73.2906	89.7813	75.1034	89.6134	76.8925	89.457	78.6213	89.3039	80.2493	89.1496
30.0189	98.0524	30.9908	96.2161	32.0299	94.4831	33.148	92.8783	34.2922	91.4336	35.4419	90.1903	36.604	89.122	37.8129	88.1965	39.0618	87.3334	40.3303	86.5583	41.6082	85.8472	42.8923	85.1802	44.1631	84.5651	45.4091	84.0013	46.6193	83.4949	47.7842	83.0431	48.8918	82.6458	49.9384	82.2942	50.9179	81.9771	51.8303	81.6861	52.6754	81.4234	53.4525	81.1796	54.1633	80.9705	54.81	80.785	55.3996	80.6121
23.6026	96.7813	24.624	93.7517	25.7026	90.9089	26.8887	88.2857	28.2177	85.9303	29.7483	83.8956	31.4207	82.1484	33.1938	80.6389	34.9574	79.2334	36.7441	78.0071	38.5374	76.909	40.3133	75.9188	42.0924	75.0441	43.8831	74.2855	45.7106	73.6423	47.5741	73.1168	49.4546	72.6995	51.3448	72.3809	53.2137	72.1375	54.048	71.9601	54.7838	71.8414	55.4422	71.7722	56.0508	71.7601	56.5934	71.7925	57.0598	71.8511
23.0368	95.1324	23.5877	90.5824	24.1914	86.3545	24.865	82.4923	25.5595	79.0485	26.2584	76.0855	26.9825	73.5537	27.7292	71.3737	28.5215	69.354	29.3471	67.6208	30.203	66.0973	31.0878	64.7538	31.9893	63.5964	32.8958	62.6205	33.7891	61.8265	34.6744	61.2115	35.5396	60.7598	36.3793	60.4566	37.1946	60.2723	37.982	60.1932	38.7385	60.2045	39.4633	60.2956	40.1502	60.4732	40.8035	60.7117	41.4251	60.9949
16.1972	97.7533	17.0782	95.3805	18.0112	92.9027	19.0116	90.3482	20.1133	87.7457	21.3682	85.1249	22.7564	82.517	24.2215	79.9526	25.665	77.4589	27.1495	75.0617	28.6514	73.2744	30.1565	72.0601	31.6839	70.9374	33.2397	70.7998	34.735	70.7967	35.4507	70.7961	36.1675	70.7992	36.8807	70.8048	37.5698	70.8138	38.2319	70.8271	38.8628	70.8439	39.4607	70.865	40.0427	70.8902	40.5957	70.9204	41.1121	70.9553
18.2409	98.2902	18.5848	96.4252	18.9655	94.4212	19.3959	92.2851	19.8285	90.039	20.242	87.7521	20.6491	85.4343	21.0606	83.0926	21.5286	80.7496	22.0393	78.4446	22.5961	76.2022	23.2002	74.0436	23.8438	71.9877	24.5158	70.0492	25.1912	68.2386	25.8883	66.5641	26.5972	65.0286	27.3123	63.8043	28.0377	63.0213	28.7683	62.3252	29.5031	61.7127	30.2358	61.1779	30.9578	61.0221	31.6724	61.0568	32.3752	61.0987
11.5893	98.8477	12.4927	97.5212	13.4099	96.0093	14.343	94.2958	15.3219	92.4878	16.3876	90.615	17.5273	88.6808	18.7193	86.6497	19.8799	84.54	21.0878	82.4082	22.3156	80.2824	23.5523	78.1838	24.0292	76.137	24.5246	74.1608	25.0387	72.2732	25.5704	70.4884	26.1284	68.817	26.7088	67.2681	27.2995	65.8457	27.8958	64.5518	28.4963	63.3879	29.0957	62.3508	29.7038	61.4389	30.3109	60.6464	30.908	59.9694
14.5881	99.4301	14.8582	98.6762	15.1592	97.7167	15.4971	96.5293	15.8268	95.2254	16.1231	93.8275	16.3995	92.3338	16.6575	90.7236	16.9724	88.9703	17.3232	87.1237	17.7168	85.2145	18.1582	83.2667	18.6383	81.3087	19.1486	79.3655	19.6529	77.4815	20.1822	75.6557	20.7279	73.9055	21.2864	72.2441	21.8617	70.684	22.4558	69.2358	23.0637	67.9045	23.6846	66.6955	24.3078	65.6102	24.9367	64.65	25.5717	63.8141
8.44417	99.3688	9.44314	98.7839	10.4105	98.2722	11.3523	97.8885	12.2948	97.5441	13.2746	97.2384	14.2902	96.3916	15.3257	95.3098	16.309	94.0283	17.2928	92.5856	17.6071	91.0135	17.9256	89.3389	18.2585	87.5867	18.611	85.7899	18.9824	84.0284	19.3746	82.2706	19.7932	80.538	20.2373	78.8489	20.6982	77.2222	21.1739	75.6729	21.6643	74.2146	22.1672	72.8579	22.6851	71.612	23.216	70.4821	23.7543	69.4734
11.7885	99.0774	12.0732	98.1907	12.3844	97.3757	12.7223	96.6963	13.0439	96.0557	13.3208	95.4551	13.5643	94.9248	13.7694	94.4407	14.0351	94.1196	14.3267	93.9751	14.6595	93.9887	15.0363	94.1517	15.4496	94.4507	15.8895	93.4508	16.3132	91.9529	16.7599	90.4005	17.2204	88.8183	17.6943	87.225	18.1886	85.6428	18.7028	84.0913	19.2372	82.5867	19.79	81.1474	20.3523	79.7874	20.9283	78.5191	21.5192	77.3554
6.32194	98.4575	7.43719	97.087	8.4761	95.9278	9.45248	95.0335	10.392	94.236	11.3279	93.2619	12.2686	92.3568	13.2028	91.4582	13.7028	90.7464	13.9724	90.2576	14.2472	89.9702	14.5282	89.8728	14.8235	89.9552	15.1352	90.1892	15.4645	90.4251	15.8138	90.7851	16.1862	91.2601	16.5817	91.84	16.9957	92.513	17.4273	93.2666	17.8766	93.102	18.3428	91.689	18.8274	90.3064	19.3282	88.9589	19.8448	87.3568
79.9666	98.0412	79.225	95.9332	77.8102	93.6839	76.2062	91.3065	74.5526	88.816	72.938	86.1284	71.4559	83.1643	69.9845	80.1457	68.4434	77.2436	66.8251	74.5314	65.9752	71.9288	65.8812	69.4504	65.8241	67.0993	67.3019	64.7784	68.9599	62.5397	70.5802	60.3969	72.085	58.4622	73.0366	57.3799	73.9595	56.354	74.8529	55.3863	75.7155	54.4782	76.5464	53.6312	77.2942	52.9175	77.5711	52.894	77.8524	52.8711
77.5764	98.6649	77.0068	97.1646	76.3867	95.5027	75.0366	93.6766	73.641	91.5237	72.4261	88.9508	71.2424	86.1794	70.0124	83.3253	68.6427	80.57	67.1694	77.9395	65.6332	75.4292	64.0414	73.0838	62.4578	70.8586	60.9243	68.7351	59.4801	66.7077	58.1514	64.7801	56.952	62.9402	56.2196	61.1294	56.2288	59.3021	56.3163	57.5872	56.4782	55.9889	56.7057	54.5128	57.573	53.0992	58.7319	51.7833	59.8353	50.5972
75.7039	99.3532	75.345	98.5362	75.0069	97.5465	74.4808	96.3326	73.3277	94.7355	72.396	92.6508	71.5345	90.2882	70.5966	87.7781	69.4418	85.3625	68.1825	82.9779	66.8338	80.6566	65.3953	78.4451	63.9316	76.2999	62.4817	74.2044	61.0905	72.1539	59.7834	70.157	58.577	68.2081	57.4866	66.3165	56.5056	64.5219	55.6405	62.8335	54.9013	61.2551	54.2889	59.7895	53.8284	58.4003	53.5035	57.1112	53.3042	55.938
74.226	99.6064	74.0978	99.2392	74.2005	98.6293	74.3437	97.9755	73.6075	97.4925	72.9696	96.7359	72.43	94.879	71.8536	92.8178	70.9966	90.8595	70.0279	88.8372	68.9339	86.8241	67.7162	84.8625	66.4396	82.9069	65.1441	80.9448	63.9026	78.9737	62.7109	77.0048	61.5915	75.03	60.5567	73.0653	59.5992	71.1614	58.7341	69.3292	57.9704	67.5785	57.317	65.9185	56.8028	64.3149	56.4176	62.7996	56.1571	61.3896
73.0428	98.8388	73.227	97.8253	73.7139	96.9623	74.1604	96.4566	74.2468	96.4045	73.9148	96.1596	73.5602	95.9076	72.9702	95.7301	72.6655	95.3873	72.3701	95.0783	71.5799	93.6836	70.6414	92.0716	69.6141	90.4082	68.5444	88.6814	67.5422	86.8899	66.5588	85.0456	65.6195	83.14	64.7365	81.1906	63.9	79.2541	63.1226	77.3469	62.4174	75.4835	61.7959	73.676	61.2909	71.8985	60.8942	70.1861	60.6073	68.5575
72.081	98.0602	72.6539	96.2106	73.4503	94.5944	74.1961	93.3687	74.6327	92.6272	74.602	92.5064	74.3271	92.8351	73.9001	93.4401	73.851	93.5357	73.7626	93.0602	73.7831	92.5646	73.7935	92.179	73.1635	91.8693	72.3656	91.6096	71.6628	91.3678	70.955	91.1433	70.2727	90.9575	69.6243	90.4216	68.995	88.5437	68.3936	86.6479	67.8336	84.7483	67.3271	82.8628	66.9057	80.9732	66.5665	79.1143	66.3128	77.3105
71.2777	97.2763	72.2435	94.5835	73.3452	92.2069	74.3794	90.2547	75.078	88.8151	75.2833	88.0281	75.1958	87.7428	74.9099	87.7645	75.0926	87.6013	75.185	87.7617	75.3911	88.0459	75.5895	88.4339	75.79	88.872	75.9893	88.453	75.9749	88.0686	75.5863	87.7181	75.2087	87.4289	74.8498	87.1945	74.4874	86.9656	74.1301	86.737	73.7864	86.5027	73.4665	86.2561	73.2009	85.9438	72.9837	85.5871	72.8186	85.2205
[truncated: 152 more columns]

## Sheet: Figure_6B
Circulation Speed (μl sec-1)
0.0572		0.1144		0.1716		0.2288		0.286		0.3432		0.4004		0.4576		0.5148		0.572		0.6292		0.6864		0.7436		0.8008		0.858		0.9152		0.9724		1.0296		1.0868		1.144		1.2012		1.2584		1.3156		1.3728		1.43
BC within	BC across	BC within	BC across	BC within	BC across	BC within	BC across	BC within	BC across	BC within	BC across	BC within	BC across	BC within	BC across	BC within	BC across	BC within	BC across	BC within	BC across	BC within	BC across	BC within	BC across	BC within	BC across	BC within	BC across	BC within	BC across	BC within	BC across	BC within	BC across	BC within	BC across	BC within	BC across	BC within	BC across	BC within	BC across	BC within	BC across	BC within	BC across	BC within	BC across
55.3571	99.575	57.5077	99.1666	59.7956	98.7752	62.2044	98.4005	64.7113	98.0449	67.2888	97.7079	69.9066	97.3911	72.5361	97.0939	75.1397	96.8171	77.6883	96.561	79.6513	96.3255	81.0385	96.1101	82.3261	95.9164	82.5851	95.7433	82.6951	95.5914	82.7912	95.4587	82.8742	95.3469	82.9467	95.2549	83.0085	95.1817	83.059	95.1274	83.099	95.0917	83.1313	95.0731	83.1558	95.0714	83.1727	95.0866	83.183	95.1172
39.9187	99.6253	41.172	99.2726	42.5466	98.9443	44.042	98.6399	45.6457	98.3606	47.3236	98.1059	49.0704	97.8769	50.8838	97.6724	52.7355	97.493	54.5988	97.339	56.4524	97.2081	58.2715	97.1016	60.0366	97.0192	61.7242	96.9587	63.3213	96.9207	64.8124	96.9053	66.1902	96.9109	67.2812	96.9362	67.9517	96.9812	68.5397	97.0445	69.0462	97.1241	69.4792	97.2209	69.5431	97.3334	69.4244	97.4596	69.311	97.599
29.5113	99.6064	30.0108	99.2475	30.6126	98.926	31.3281	98.6402	32.1106	98.3892	32.951	98.174	33.8494	97.9932	34.8332	97.8478	35.8789	97.7345	36.9638	97.6545	38.0767	97.6054	39.2022	97.5864	40.3248	97.5968	41.4285	97.6364	42.5004	97.7015	43.526	97.7933	44.4932	97.9081	45.3953	98.0461	46.2236	98.2049	46.9749	98.3252	47.6427	98.058	48.2312	97.7806	48.7388	97.4935	49.1727	97.2001	49.5315	96.8997
22.373	99.5051	22.3046	99.0873	22.3278	98.7451	22.4545	98.4767	22.6451	98.2772	22.8937	98.0898	23.2075	97.8093	23.5802	97.5063	24.0145	97.182	24.4983	96.8387	25.0237	96.4745	25.5807	96.093	26.1611	95.6946	26.7521	95.2785	27.3341	94.8479	27.908	94.404	28.4648	93.9481	28.9963	93.4816	29.4949	93.0069	29.9565	92.5252	30.3752	92.0387	30.7482	91.5487	31.0738	91.0575	31.3528	90.567	31.5826	90.0791
17.4132	99.2423	16.987	98.5043	16.6457	97.7825	16.3967	97.0692	16.2045	96.3649	16.0627	95.6681	15.9709	94.9719	15.927	94.2787	15.9433	93.585	16.0159	92.8912	16.137	92.1973	16.2992	91.5039	16.4972	90.812	16.7209	90.1163	16.9484	89.4246	17.1894	88.7347	17.4381	88.0486	17.688	87.3642	17.9357	86.6872	18.1746	86.0155	18.4	85.3484	18.6091	84.6902	18.7983	84.0407	18.9651	83.4013	19.1065	82.7714
13.6206	98.8844	12.9946	97.7974	12.4562	96.7348	12.0082	95.6884	11.618	94.6564	11.2781	93.6342	10.9876	92.6181	10.7341	91.6053	10.5371	90.5972	10.3934	89.5879	10.2961	88.5823	10.2384	87.5778	10.2153	86.5755	10.2196	85.5761	10.2281	84.58	10.2548	83.5897	10.2961	82.6066	10.3481	81.6298	10.4085	80.6654	10.4723	79.713	10.5385	78.7746	10.6035	77.8528	10.6641	76.9474	10.7197	76.0662	10.7666	75.2045
10.6985	98.569	9.9774	97.1775	9.35067	95.8197	8.81491	94.4868	8.34161	93.1738	7.92151	91.8752	7.55157	90.5863	7.2153	89.3055	6.93288	88.0298	6.70234	86.7608	6.5152	85.4962	6.36498	84.2357	6.24735	82.9831	6.15562	81.7362	6.06855	80.4982	6.00001	79.2697	5.94768	78.0533	5.90901	76.8518	5.88203	75.6689	5.86442	74.5045	5.85402	73.361	5.84927	72.2427	5.84855	71.1524	5.85009	70.091	5.85294	69.0638
52.404	97.7761	53.8408	95.4071	55.3988	92.9177	57.0736	90.3369	58.8651	87.6976	60.8495	85.0319	63.1142	82.3747	65.4896	79.7622	67.8326	77.2239	70.0759	74.7882	72.2822	72.9684	74.4273	71.7272	76.5102	70.5856	78.6092	70.4299	80.6782	70.4102	82.7029	70.393	84.5705	70.3795	85.6627	70.3714	86.72	70.3665	87.7429	70.3653	88.7273	70.3689	89.6698	70.3763	90.5012	70.3883	90.6643	70.4049	90.8376	70.4266
79.8699	98.3617	79.0278	96.5433	77.6614	94.5621	75.9483	92.4267	74.1643	90.1594	72.401	87.8317	70.7539	85.4575	69.1118	83.0449	67.3986	80.621	65.6109	78.2287	64.6033	75.8957	64.3597	73.6464	64.1635	71.5036	65.5182	69.4814	67.0548	67.5974	68.5514	65.8564	69.9303	64.2648	70.7746	62.9909	71.589	62.162	72.3745	61.4253	73.1302	60.7748	73.8528	60.2054	74.497	60.0157	74.6853	60.015	74.8793	60.0215
34.6401	98.9849	35.4546	97.7653	36.3718	96.3348	37.4047	94.6716	38.6688	92.8876	40.2154	91.0096	41.9429	89.0482	43.7948	86.9616	45.6516	84.774	47.4892	82.5466	49.3071	80.3061	51.0673	78.0809	52.7998	75.8973	54.5139	73.781	56.2271	71.7502	57.938	69.8232	59.6381	68.0134	61.3768	66.3307	63.1898	64.7818	64.963	63.3709	66.6862	62.096	68.3479	60.9556	69.9968	59.9484	71.5908	59.0675	73.091	58.3089
77.4069	99.3816	76.6573	98.8139	75.8521	98.2706	74.8069	97.2074	73.2427	95.9957	71.822	94.6567	70.3978	93.192	68.8953	91.58	67.2249	89.7905	65.4257	87.8766	63.5443	85.871	61.5929	83.8024	59.6431	81.6989	57.7377	79.5924	55.9284	77.5325	54.2389	75.5175	52.6896	73.5726	51.623	71.7149	51.3141	69.9565	51.0938	68.3135	50.9568	66.7917	50.8956	65.3998	51.5024	64.1402	52.4145	63.0143	53.2769	62.0215
22.8446	99.0617	23.1372	98.17	23.5119	97.3488	24.0144	96.6579	24.6774	96.0041	25.5615	95.3899	26.6049	94.8399	27.7656	94.3659	28.9306	94.0288	30.1236	93.8292	31.3306	92.586	32.525	90.841	33.7311	88.9827	34.9562	87.0471	36.2305	85.1231	37.5527	83.1799	38.9093	81.2402	40.295	79.3291	41.6769	77.4689	43.0493	75.6786	44.4027	73.977	45.7293	72.3767	47.0497	70.8923	48.3433	69.5311	49.5864	68.3012
75.4568	98.3554	74.843	96.9235	74.2417	95.729	73.8111	94.8279	73.1174	94.0315	71.9885	93.0215	70.8295	92.0817	69.5559	91.1869	68.1657	90.4582	66.5228	89.9118	64.7459	89.5318	62.8422	89.307	60.8829	89.2258	58.9151	89.2651	56.9867	89.3275	55.1283	89.4851	53.3658	89.7292	51.7182	89.3706	50.1821	87.5824	48.7745	85.8038	47.5029	84.059	46.3735	82.3697	45.412	80.7545	44.6055	79.2309	43.9467	77.8143
15.1888	97.5143	15.1165	95.2304	15.1417	93.1884	15.2682	91.4445	15.5217	89.8931	15.945	88.522	16.5081	87.3507	17.1586	86.2983	17.801	85.5364	18.4831	85.0853	19.1832	84.3058	19.8861	83.7092	20.6098	83.2974	21.3604	83.0463	22.1716	82.8012	23.0478	82.6882	23.971	82.6994	24.9388	82.8256	25.9304	83.0547	26.9388	83.3765	27.9582	83.7789	28.9828	84.2501	30.0291	84.7793	31.0767	85.3553	32.1101	85.9688
73.8977	98.1051	73.4345	96.0657	73.1929	93.8897	72.9915	91.5878	72.5146	89.1698	71.6016	86.5486	70.5098	83.6441	69.3296	80.6739	68.3457	77.8072	67.422	75.1179	66.5972	72.5248	65.7004	70.0507	63.8923	67.6965	62.0233	65.3694	60.1747	63.1264	58.3421	60.982	56.559	59.0505	54.8456	57.9761	53.1969	56.9613	51.6361	56.0056	50.1761	55.1126	48.8355	54.2833	47.6458	53.5884	46.6001	53.5918	45.6978	53.5975
10.3457	98.7784	10.0994	97.4052	9.94331	95.8778	9.86385	94.1967	9.87764	92.194	10.0103	89.7654	10.2386	87.1327	10.5344	84.4074	10.8203	81.7719	11.1486	79.2554	11.4963	76.8494	11.8552	74.6012	12.237	72.4612	12.6473	70.4099	13.1144	68.441	13.6438	66.5572	14.2193	64.7476	14.8399	62.9505	15.4921	61.1261	16.1715	59.4079	16.8752	57.8011	17.5993	56.312	18.3525	54.8834	19.1231	53.5541	19.9028	52.3597
72.6277	99.5177	72.391	98.8794	72.4506	98.0877	72.4727	97.0873	72.201	95.715	71.4629	93.8493	70.5024	91.7032	69.4172	89.4033	68.6232	87.1967	67.8534	85.0254	67.1988	82.9134	66.5374	80.914	65.8795	78.9707	65.233	77.0701	64.5809	75.2017	63.3031	73.3743	61.6845	71.5772	60.0916	69.8172	58.5186	68.144	56.984	66.5615	55.5101	65.0764	54.1137	63.6931	52.8356	62.3751	51.6739	61.146	50.6362	60.0287
7.01586	99.6124	6.72234	99.3705	6.50693	99.2345	6.3551	98.8926	6.27375	98.6348	6.27775	98.2987	6.35088	96.7294	6.47132	94.9562	6.57854	93.2945	6.71995	91.5808	6.87508	89.8836	7.03929	88.2496	7.21944	86.6241	7.41949	84.991	7.66287	83.3408	7.95356	81.6809	8.27801	80.0008	8.63581	78.3124	9.01892	76.6685	9.42684	75.0809	9.8565	73.5604	10.3067	72.1139	10.7853	70.7031	11.2831	69.3651	11.4793	68.1224
71.5685	98.8201	71.6283	97.7568	71.9079	96.8159	72.1449	96.2041	72.063	96.0329	71.4843	96.4521	70.6382	97.2778	69.6239	98.0674	69.0025	98.0169	68.3638	97.9791	67.8605	97.4603	67.3657	96.2836	66.8833	95.0701	66.4189	93.7972	65.9186	92.4626	65.4584	91.0721	64.9876	89.6087	64.5093	88.086	64.0939	86.5633	63.7475	85.0567	62.9133	83.5777	61.6338	82.1361	60.4321	80.7009	59.3077	79.3091	58.2722	77.9834
4.74968	98.0165	4.47094	96.0818	4.25933	94.3446	4.09999	92.9648	3.99458	92.0531	3.95047	91.7735	3.95657	91.9559	3.99576	92.42	4.02226	92.7021	4.07575	93.2012	4.13865	93.757	4.2085	94.3352	4.28982	94.9938	4.38442	95.7538	4.51002	96.213	4.66994	96.2065	4.85277	96.2309	5.05892	96.2794	5.28368	96.2973	5.52653	96.0375	5.78683	94.6779	6.06443	93.3166	6.3481	91.9237	6.35268	90.5408	6.36117	89.1896
70.6639	97.2013	71.0098	94.3867	71.4948	91.8444	71.9234	89.6863	72.0097	88.025	71.5636	87.0332	70.8011	86.5577	69.815	86.3979	69.328	86.0154	68.7796	85.9285	68.3843	85.9294	68.0105	85.9925	67.6631	86.1719	67.3421	86.4897	66.9513	86.9406	66.5982	87.5171	66.2348	88.2507	65.8645	89.1287	65.5569	90.0883	65.3218	91.1128	65.1628	92.1885	65.0856	93.2157	65.1415	92.9414	65.321	92.5761	65.5832	92.1693
[truncated: 60 more columns]

## Sheet: Figure_6C
Circulation Speed (μl sec-1)
0.0572		0.1144		0.1716		0.2288		0.286		0.3432		0.4004		0.4576		0.5148		0.572		0.6292		0.6864		0.7436		0.8008		0.858		0.9152		0.9724		1.0296		1.0868		1.144		1.2012		1.2584		1.3156		1.3728		1.43
BC within	BC across	BC within	BC across	BC within	BC across	BC within	BC across	BC within	BC across	BC within	BC across	BC within	BC across	BC within	BC across	BC within	BC across	BC within	BC across	BC within	BC across	BC within	BC across	BC within	BC across	BC within	BC across	BC within	BC across	BC within	BC across	BC within	BC across	BC within	BC across	BC within	BC across	BC within	BC across	BC within	BC across	BC within	BC across	BC within	BC across	BC within	BC across	BC within	BC across
55.5429	99.4441	57.8429	98.9402	60.2477	98.4869	62.7413	98.081	65.3035	97.7196	67.9128	97.3991	70.542	97.1178	73.1662	96.8707	75.758	96.6565	78.2915	96.4702	79.917	96.3098	81.3112	96.1725	82.614	96.0564	82.8471	95.9579	82.9785	95.8768	83.0911	95.8087	83.1848	95.7528	83.2636	95.7132	83.329	95.6883	83.3819	95.6771	83.4228	95.6797	83.4541	95.6943	83.4778	95.721	83.4945	95.7605	83.5083	95.813
40.2649	99.2895	41.8277	98.6618	43.4755	98.1138	45.1988	97.6461	46.9888	97.2534	48.8348	96.9306	50.7209	96.6748	52.6317	96.4809	54.5497	96.344	56.4565	96.2587	58.3334	96.2192	60.1613	96.2227	61.9255	96.2615	63.61	96.3315	65.2029	96.4288	66.693	96.5506	68.0769	96.6902	68.2148	96.8463	68.9375	97.0142	69.5894	97.1933	70.1727	97.3787	70.6948	97.5698	70.6246	97.7631	70.6128	97.9601	70.6069	98.1549
30.0189	99.2127	30.9908	98.5266	32.0204	97.9431	33.1077	97.4598	34.2458	97.0739	35.4306	96.7815	36.6552	96.5774	37.9113	96.4563	39.1905	96.4129	40.4795	96.4397	41.77	96.5313	43.0485	96.6796	44.3056	96.8424	45.5274	96.7947	46.7061	96.7552	47.8309	96.7201	48.8967	96.6868	49.8968	96.6527	50.8279	96.6137	51.6881	96.57	52.4796	96.5183	53.202	96.4582	53.8611	96.3875	54.4572	96.3068	54.9978	96.2151
23.0368	98.9713	23.5877	97.9965	24.186	97.0746	24.8328	96.205	25.529	95.386	26.2755	94.6112	27.08	93.8605	27.9151	93.1842	28.7767	92.5792	29.6589	92.0429	30.5557	91.5699	31.4598	91.1569	32.3663	90.7982	33.2658	90.4881	34.154	90.2217	35.0231	89.9936	35.8682	89.7977	36.6844	89.6297	37.4678	89.4838	38.2163	89.3555	38.9276	89.2408	39.6031	89.1346	40.2428	89.034	40.8487	88.9345	41.4247	88.8321
18.2409	98.0524	18.5855	96.2159	18.961	94.4872	19.3696	92.8702	19.8123	91.3652	20.2885	89.9694	20.7984	88.6805	21.342	87.4995	21.9175	86.42	22.5235	85.4387	23.159	84.5532	23.8209	83.7563	24.5056	83.0396	25.2107	82.4011	25.9328	81.8323	26.668	81.3283	27.4134	80.8842	28.1649	80.4928	28.9192	80.1499	29.6719	79.8458	30.4206	79.5782	31.1638	79.3438	31.8985	79.1348	32.6222	78.947	33.3357	78.7784
14.5881	96.7813	14.8591	93.7559	15.1538	90.9188	15.4746	88.2739	15.8219	85.8174	16.1982	83.5486	16.6021	81.4636	17.0351	79.56	17.497	77.8321	17.9872	76.2738	18.5047	74.8781	19.0499	73.6397	19.62	72.5487	20.2138	71.5971	20.8315	70.7767	21.4691	70.076	22.1253	69.4873	22.798	69.0003	23.4838	68.6059	24.1841	68.2953	24.8932	68.0572	25.609	67.8835	26.3326	67.764	27.0611	67.6886	27.7928	67.6491
11.7885	95.1324	12.0725	90.5943	12.3758	86.3776	12.7011	82.4778	13.0491	78.8862	13.422	75.5957	13.8201	72.5973	14.244	69.88	14.6947	67.4332	15.1722	65.2442	15.6767	63.3007	16.2081	61.5864	16.7664	60.0897	17.351	58.7957	17.9615	57.6902	18.5968	56.7582	19.2564	55.9864	19.9391	55.3619	20.6431	54.8695	21.3676	54.4968	22.1102	54.2313	22.8699	54.0599	23.6449	53.9683	24.4337	53.9461	25.2348	53.9802
52.6354	97.7533	54.2837	95.3805	56.0373	92.9027	57.8913	90.3482	59.8439	87.7457	61.8879	85.1256	64.0147	82.5188	66.2142	79.9551	68.4762	77.462	70.7861	75.0644	73.1315	73.276	75.4994	72.0603	77.8763	70.9366	80.2506	70.7984	82.6113	70.795	84.9422	70.7944	87.1199	70.796	88.4137	70.8013	89.6714	70.81	90.888	70.8221	92.0624	70.8379	93.1911	70.8579	94.1992	70.8821	94.5098	70.9108	94.8281	70.9445
79.9666	98.2902	79.225	96.4252	77.8102	94.4212	76.2062	92.2976	74.5526	90.0782	72.8657	87.7878	71.1653	85.4535	69.4703	83.1022	67.8012	80.7613	66.179	78.4575	65.3816	76.2154	65.3955	74.0565	65.4937	71.9996	67.112	70.0592	68.9168	68.2466	70.6838	66.5691	72.3278	65.0304	73.3513	63.8031	74.342	63.0165	75.2964	62.3173	76.2145	61.7009	77.0952	61.1629	77.8889	61.0039	78.2018	61.0365	78.5196	61.0757
35.1287	98.8477	36.4134	97.5212	37.7798	96.0296	39.2322	94.3863	40.7728	92.6087	42.403	90.7159	44.1226	88.7274	45.9302	86.6694	47.8234	84.5635	49.7968	82.4368	51.8458	80.3141	53.9611	78.2179	56.1341	76.1714	58.3531	74.1964	60.6069	72.3085	62.8802	70.5214	65.16	68.8481	67.4292	67.2958	69.6762	65.8698	71.8861	64.5715	74.0443	63.4027	76.1333	62.3611	78.142	61.4438	80.0554	60.6457	81.8641	59.9642
77.5764	99.4301	77.0068	98.6762	76.3867	97.7427	75.0449	96.6356	73.5446	95.3648	71.9955	93.944	70.4138	92.3883	68.8161	90.7157	67.2203	88.9455	65.6455	87.1	64.1115	85.2016	62.6355	83.2734	61.2359	81.3372	59.9282	79.4187	58.7274	77.5352	57.6447	75.7097	56.6885	73.9578	56.1599	72.2943	56.3076	70.7306	56.5359	69.2772	56.8374	67.9414	57.2028	66.7257	58.1809	65.6344	59.437	64.6668	60.6333	63.8241
23.6026	99.3688	24.624	98.7857	25.6945	98.2635	26.8188	97.8126	28.0009	97.4424	29.247	97.1608	30.5602	96.4544	31.9445	95.266	33.4002	93.9393	34.9326	92.4907	36.5375	90.9385	38.2174	89.3031	39.9689	87.6053	41.7856	85.8664	43.6639	84.1091	45.5962	82.3549	47.5728	80.6241	49.5803	78.9357	51.6106	77.3084	53.1032	75.7567	54.0978	74.295	55.03	72.934	55.8909	71.6817	56.6721	70.5457	57.3673	69.5308
75.7039	99.0774	75.345	98.1946	74.9372	97.3707	74.4865	96.6169	73.2494	95.9458	71.8841	95.3724	70.4699	94.9002	69.0247	94.5391	67.558	94.2947	66.093	94.1683	64.6408	94.1596	63.2205	94.2681	61.8477	94.487	60.5398	93.5569	59.3111	92.0693	58.1737	90.5256	57.1419	88.9513	56.2225	87.3654	55.4255	85.7903	54.7532	84.2423	54.2103	82.741	53.7965	81.3045	53.5086	79.9445	53.3415	78.6791	53.2932	77.511
16.1972	98.4575	17.0782	97.0943	17.9805	95.9225	18.9117	94.9495	19.8805	94.1202	20.8956	93.1718	21.9732	92.332	23.0925	91.6123	24.2588	91.0223	25.4744	90.5655	26.744	90.2484	28.0687	90.0714	29.4499	90.0341	30.8889	90.1309	32.3825	90.359	33.1572	90.71	33.8399	91.1755	34.5237	91.7447	35.2041	92.407	35.8757	93.1503	36.5337	93.3621	37.1726	91.9642	37.7877	90.5957	38.3732	89.2761	38.9265	87.7099
74.226	98.0412	74.0978	95.9332	73.9221	93.6839	73.7047	91.3065	73.4516	88.816	72.3218	86.2306	71.1077	83.5707	69.847	80.859	68.5523	78.1177	67.2365	75.3702	65.9153	72.6386	64.6017	69.9414	63.3083	67.2988	62.0553	64.7263	60.8495	62.2352	59.7109	59.8434	58.6499	57.6765	57.6766	56.471	56.8013	55.3331	56.0324	54.2649	55.3775	53.2674	54.8378	52.3409	54.4181	51.5557	54.1171	51.4731	53.9342	51.3919
11.5893	98.6649	12.4896	97.1646	13.3687	95.5027	14.2359	93.6844	15.0999	91.7199	15.9688	89.6218	16.8504	87.4046	17.7511	85.0852	18.6767	82.6822	19.6345	80.2162	20.6275	77.7079	21.6603	75.1794	22.1956	72.653	22.5618	70.1496	22.9536	67.6893	23.3697	65.2913	23.8089	62.9727	24.2679	60.7482	24.7457	58.6279	25.2377	56.6223	25.7414	54.7403	26.2549	52.9895	26.773	51.3741	27.2915	49.8968	27.8088	48.5598
73.0428	99.3532	73.1542	98.5362	73.2163	97.5424	73.2368	96.3761	73.2227	95.0434	73.1389	93.5487	72.1372	91.9023	71.0779	90.1155	69.9717	88.2049	68.8311	86.1806	67.6668	84.0666	66.4914	81.8764	65.3177	79.6323	64.1579	77.3568	63.0243	75.0676	61.9298	72.7862	60.8868	70.5317	59.9056	68.3263	58.9981	66.1832	58.1731	64.1193	57.4391	62.1498	56.8032	60.2853	56.2699	58.5388	55.8436	56.9188	55.5266	55.4321
8.44417	99.6064	9.43634	99.2392	10.3674	98.8986	11.2508	98.585	12.0969	98.2986	12.9169	97.8343	13.719	96.8488	14.5117	95.6968	15.3023	94.3866	16.0972	92.9323	16.4056	91.344	16.5934	89.639	16.8019	87.8335	17.0315	85.9436	17.2819	83.9909	17.5508	81.9925	17.8402	79.9677	18.1478	77.9389	18.4727	75.9226	18.8154	73.9393	19.175	72.0052	19.548	70.1374	19.9372	68.3508	20.3386	66.6597	20.7526	65.0765
72.081	98.8388	72.4288	97.8548	72.7262	97.0549	72.9808	96.443	73.1987	96.0202	73.3913	95.7853	73.4124	95.7348	72.5549	95.8634	71.6413	96.1636	70.6814	96.1705	69.6833	95.9407	68.6612	95.7302	67.6216	95.5336	66.58	95.3459	65.5447	93.991	64.5227	92.4161	63.5318	90.7673	62.5789	89.0639	61.6772	87.3237	60.8328	85.5656	60.0572	83.8082	59.3582	82.069	58.7417	80.3654	58.2176	78.7145	57.784	77.131
6.32194	98.0602	7.42892	96.3004	8.43629	94.7298	9.36224	93.358	10.2213	92.1856	11.0269	91.2167	11.7904	90.4471	12.5223	89.8771	13.0336	89.4996	13.1808	89.3074	13.3438	89.2938	13.5231	89.4491	13.7182	89.7607	13.9294	90.2197	14.1564	90.8125	14.3989	91.5227	14.6575	92.3397	14.9318	92.7317	15.2217	92.5054	15.5277	92.2666	15.8496	92.011	16.1871	91.7368	16.5407	91.4374	16.9102	91.111	17.2955	90.7567
71.2777	97.2763	71.86	94.735	72.3854	92.3903	72.8633	90.2536	73.3037	88.331	73.7141	86.6253	74.1017	85.1382	74.1607	83.8675	73.4319	82.8091	72.6466	81.958	71.8135	81.3068	70.9433	80.8478	70.0438	80.5713	69.1256	80.4673	68.197	80.5253	67.2673	80.7326	66.3486	81.078	65.4474	81.5481	64.5759	82.1313	63.7419	82.8135	62.9551	83.5815	62.2242	84.4213	61.5558	85.3205	60.9586	86.2653	60.4358	87.2427
[truncated: 60 more columns]
